# Supplementary material for: Bait uptake by wild badgers and its implications for oral vaccination against tuberculosis
Source: PLoS One. 2018 Nov 9;13(11):e0206136. doi: 10.1371/journal.pone.0206136 (PMC6226152; doi:10.1371/journal.pone.0206136)
Supplement: S1 Table — (XLSX) [file pone.0206136.s002.xlsx]

## Sheet: Description of variables
Variable/ Column	Description
mainsett.name	Name of the main sett or social group
settID	Name of the specific sett - this could be the main sett or other outlier setts
badgerID	Individual badger ID
age	Adult or Cub
sex	Male or Female
Area	Geographical area where set located
Placement	Whether baits were placed under tiles or directly into sett entrances (down holes)
Sett.type	Main sett or outlier sett
Season	Spring or Summer
Strategy	Bait deployment strategy
groupsize	Number of badgers captured in that social group
IPAvalue.1	IPA value of blood collected on 1st trapping event
IPAvalue.2	IPA value of blood collected on 2nd trapping event
IPA.value1.trapevent	Indicates whether the 1st blood sample was collected on the 1st trapping event or 2nd trapping event
date.1	Date of 1st trapping event
date.2	Date of 2nd trapping event
Baitpos	Binomial variable indicating whether the badger had >10 ug IPA concentration in blood in the 1st sample analysed

## Sheet: Data
mainsett.name	settID	badgerID	age	sex	Area	Placement	Sett.type	Season	Strategy	groupsize	IPAvalue.1	IPAvalue.2	IPA.value1.trapevent	date.1	date.2	Baitpos
Sandpool	Sandpool	C5	Adult	Male	Cirencester	down.holes	Main.Sett	Spring	outliers.bait	3	46.44	NA	Trappingevent.1	2010-06-07	NA	1
Tarlton	Tarlton	C6	Cub	Male	Cirencester	under.slabs	Main.Sett	Spring	main.only	6	66.1	NA	Trappingevent.1	2010-06-07	NA	1
Ten.Rides	Ten.Rides	C12	Cub	Female	Cirencester	down.holes	Main.Sett	Spring	main.only	7	133.81	NA	Trappingevent.1	2010-06-07	NA	1
Ten.Rides	Ten.Rides	C11	Cub	Male	Cirencester	down.holes	Main.Sett	Spring	main.only	7	157.07	NA	Trappingevent.1	2010-06-07	NA	1
Wilmington	Pen.Down	B3	Adult	Male	Bath	under.slabs	Outlier	Spring	outliers.bait	13	24.11	NA	Trappingevent.1	2010-06-09	NA	1
Wyatt.Earp	Wyatt.Earp	B10	Adult	Female	Bath	under.slabs	Main.Sett	Spring	main.only	7	61.49	NA	Trappingevent.1	2010-06-09	NA	1
Bath.Spa	Bath.Spa	B35	Adult	Female	Bath	under.slabs	Main.Sett	Spring	main.only	2	31.6	NA	Trappingevent.1	2010-06-10	NA	1
Bath.Spa	Bath.Spa	B34	Adult	Male	Bath	under.slabs	Main.Sett	Spring	main.only	2	15.66	NA	Trappingevent.1	2010-06-10	NA	1
Conigree	Conigree	C14	Adult	Male	Cirencester	under.slabs	Main.Sett	Spring	main.only	1	50.65	NA	Trappingevent.1	2010-06-10	NA	1
Dock	Bathwick.Wood	B22	Adult	Male	Bath	down.holes	Outlier	Spring	outliers.bait	29	81.91	NA	Trappingevent.1	2010-06-10	NA	1
Dock	Golf.Course	B17	Cub	Male	Bath	down.holes	Outlier	Spring	outliers.bait	29	92.55	NA	Trappingevent.1	2010-06-10	NA	1
Dock	Tee	B24	Adult	Female	Bath	down.holes	Outlier	Spring	outliers.bait	29	-0.98	NA	Trappingevent.1	2010-06-10	NA	0
Dock	Club	B26	Adult	Male	Bath	down.holes	Outlier	Spring	outliers.bait	29	19.19	NA	Trappingevent.1	2010-06-10	NA	1
Dock	Golf.Course	B20	Adult	Male	Bath	down.holes	Outlier	Spring	outliers.bait	29	1	NA	Trappingevent.1	2010-06-10	NA	0
Dock	Dock	B25	Adult	Male	Bath	down.holes	Main.Sett	Spring	outliers.bait	29	62.95	NA	Trappingevent.1	2010-06-10	NA	1
Hill.Fort	Hill.Fort	B31	Adult	Male	Bath	down.holes	Main.Sett	Spring	outliers.bait	8	75.05	NA	Trappingevent.1	2010-06-10	NA	1
Prior.Park	Prior.Park	B13	Adult	Female	Bath	down.holes	Main.Sett	Spring	outliers.nobait	14	64.17	NA	Trappingevent.1	2010-06-10	NA	1
Prior.Park	Prior.Park	B11	Adult	Female	Bath	down.holes	Main.Sett	Spring	outliers.nobait	14	1	NA	Trappingevent.1	2010-06-10	NA	0
Dock	Bathwick.Wood	B43	Adult	Male	Bath	down.holes	Outlier	Spring	outliers.bait	29	37.1	NA	Trappingevent.1	2010-06-11	NA	1
Dock	Club	B42	Cub	Female	Bath	down.holes	Outlier	Spring	outliers.bait	29	34.59	NA	Trappingevent.1	2010-06-11	NA	1
Dock	Club	B41	Adult	Female	Bath	down.holes	Outlier	Spring	outliers.bait	29	53.76	NA	Trappingevent.1	2010-06-11	NA	1
Dock	Tee	B45	Adult	Female	Bath	down.holes	Outlier	Spring	outliers.bait	29	40.29	NA	Trappingevent.1	2010-06-11	NA	1
Dock	Dock	B44	Adult	Female	Bath	down.holes	Main.Sett	Spring	outliers.bait	29	43.85	NA	Trappingevent.1	2010-06-11	NA	1
Hill.Fort	Hill.Fort	B46	Adult	Male	Bath	down.holes	Main.Sett	Spring	outliers.bait	8	20.56	NA	Trappingevent.1	2010-06-11	NA	1
Long.Lane	Heals.Scar	L12	Adult	Male	Langford	under.slabs	Outlier	Spring	outliers.bait	5	117.96	NA	Trappingevent.1	2010-06-14	NA	1
Long.Lane	Long.Lane	L14	Adult	Female	Langford	under.slabs	Main.Sett	Spring	outliers.bait	5	85.24	NA	Trappingevent.1	2010-06-14	NA	1
Mop	Mop	L10	Adult	Male	Langford	down.holes	Main.Sett	Spring	outliers.bait	7	108.94	NA	Trappingevent.1	2010-06-14	NA	1
Swallow.Cliff	Swallow.Cliff	L18	Adult	Female	Langford	under.slabs	Main.Sett	Spring	main.only	5	78.54	NA	Trappingevent.1	2010-06-15	NA	1
Lemonade	Monster.Munch	L26	Adult	Female	Langford	down.holes	Main.Sett	Spring	outliers.nobait	4	97.15	NA	Trappingevent.1	2010-06-16	NA	1
The.Mount	The.Mount	L21	Adult	Female	Langford	under.slabs	Main.Sett	Spring	main.only	7	55	NA	Trappingevent.1	2010-06-16	NA	1
Tyntesfield	Tyntesfield	L29	Adult	Female	Langford	down.holes	Main.Sett	Spring	main.only	3	54.36	NA	Trappingevent.1	2010-06-16	NA	1
Tyntesfield	Tyntesfield	L33	Adult	Female	Langford	down.holes	Main.Sett	Spring	main.only	3	76.92	NA	Trappingevent.1	2010-06-17	NA	1
Ivy.Lodge	Ivy.Lodge	C9	Adult	Male	Cirencester	down.holes	Main.Sett	Spring	main.only	1	58.33	34.61	Trappingevent.1	2010-06-07	2010-06-21	1
Sandpool	Sandpool	C7	Adult	Female	Cirencester	down.holes	Main.Sett	Spring	outliers.bait	3	52.58	32.7	Trappingevent.1	2010-06-07	2010-06-21	1
Sandpool	Sandpool	C2	Cub	Male	Cirencester	down.holes	Main.Sett	Spring	outliers.bait	3	52.84	35.6	Trappingevent.1	2010-06-07	2010-06-21	1
Tarlton	Tarlton	C4	Cub	Female	Cirencester	under.slabs	Main.Sett	Spring	main.only	6	78.85	40.44	Trappingevent.1	2010-06-07	2010-06-21	1
Tarlton	Tarlton	C8	Cub	Male	Cirencester	under.slabs	Main.Sett	Spring	main.only	6	116.61	53.03	Trappingevent.1	2010-06-07	2010-06-21	1
Tarlton	Tarlton	C1	Cub	Female	Cirencester	under.slabs	Main.Sett	Spring	main.only	6	66	49.59	Trappingevent.1	2010-06-07	2010-06-21	1
Tarlton	Tarlton	C3	Cub	Female	Cirencester	under.slabs	Main.Sett	Spring	main.only	6	92.33	59.69	Trappingevent.1	2010-06-07	2010-06-21	1
Ten.Rides	Ten.Rides	C10	Cub	Female	Cirencester	down.holes	Main.Sett	Spring	main.only	7	96.7	56.04	Trappingevent.1	2010-06-07	2010-06-21	1
Dryleaze	Dryleaze	C13	Adult	Male	Cirencester	down.holes	Main.Sett	Spring	main.only	1	42.84	42.87	Trappingevent.1	2010-06-09	2010-06-21	1
Corner	Corner	B8	Cub	Female	Bath	under.slabs	Main.Sett	Spring	main.only	4	89.43	65.6	Trappingevent.1	2010-06-09	2010-06-22	1
Wilmington	Wilmington	B5	Adult	Male	Bath	under.slabs	Main.Sett	Spring	outliers.bait	13	88.25	64.77	Trappingevent.1	2010-06-09	2010-06-22	1
Wilmington	Pen.Down	B4	Adult	Male	Bath	under.slabs	Outlier	Spring	outliers.bait	13	42.77	33.4	Trappingevent.1	2010-06-09	2010-06-22	1
Wilmington	Wilmington	B6	Adult	Male	Bath	under.slabs	Main.Sett	Spring	outliers.bait	13	78.13	57.8	Trappingevent.1	2010-06-09	2010-06-22	1
Wyatt.Earp	Wyatt.Earp	B9	Adult	Male	Bath	under.slabs	Main.Sett	Spring	main.only	7	43.92	40.41	Trappingevent.1	2010-06-09	2010-06-22	1
Wilmington	Pen.Down	B1	Adult	Female	Bath	under.slabs	Outlier	Spring	outliers.bait	13	31.23	27.18	Trappingevent.1	2010-06-09	2010-06-23	1
Wilmington	Pen.Down	B2	Adult	Female	Bath	under.slabs	Outlier	Spring	outliers.bait	13	42.39	31.34	Trappingevent.1	2010-06-09	2010-06-23	1
Wilmington	Wilmington	B7	Adult	Male	Bath	under.slabs	Main.Sett	Spring	outliers.bait	13	62.58	46.84	Trappingevent.1	2010-06-09	2010-06-23	1
Dock	Bathwick.Wood	B21	Adult	Female	Bath	down.holes	Outlier	Spring	outliers.bait	29	57.89	43.34	Trappingevent.1	2010-06-10	2010-06-24	1
Dock	Club	B27	Adult	Female	Bath	down.holes	Outlier	Spring	outliers.bait	29	76.13	55.62	Trappingevent.1	2010-06-10	2010-06-24	1
Dock	Tee	B30	Adult	Female	Bath	down.holes	Outlier	Spring	outliers.bait	29	47.73	43.97	Trappingevent.1	2010-06-10	2010-06-24	1
Dock	Golf.Course	B19	Adult	Female	Bath	down.holes	Outlier	Spring	outliers.bait	29	47.82	27.08	Trappingevent.1	2010-06-10	2010-06-24	1
Dock	Golf.Course	B18	Adult	Male	Bath	down.holes	Outlier	Spring	outliers.bait	29	26.41	23.11	Trappingevent.1	2010-06-10	2010-06-24	1
Dock	Tee	B28	Adult	Female	Bath	down.holes	Outlier	Spring	outliers.bait	29	43.26	39.38	Trappingevent.1	2010-06-10	2010-06-24	1
Dock	Dock	B23	Adult	Male	Bath	down.holes	Main.Sett	Spring	outliers.bait	29	78.72	47.26	Trappingevent.1	2010-06-10	2010-06-24	1
Hill.Fort	Tower	B33	Adult	Male	Bath	down.holes	Outlier	Spring	outliers.bait	8	40.22	45.3	Trappingevent.1	2010-06-10	2010-06-24	1
Hill.Fort	Castle	B32	Adult	Male	Bath	down.holes	Outlier	Spring	outliers.bait	8	60.23	56.23	Trappingevent.1	2010-06-10	2010-06-24	1
Prior.Park	Prior.Park	B12	Cub	Female	Bath	down.holes	Main.Sett	Spring	outliers.nobait	14	110.35	73.73	Trappingevent.1	2010-06-10	2010-06-24	1
Prior.Park	Prior.Park	B15	Cub	Female	Bath	down.holes	Main.Sett	Spring	outliers.nobait	14	80.28	67.46	Trappingevent.1	2010-06-10	2010-06-24	1
Dock	Club	B29	Adult	Female	Bath	down.holes	Outlier	Spring	outliers.bait	29	37.97	36.62	Trappingevent.1	2010-06-10	2010-06-25	1
Prior.Park	Garden	B16	Adult	Male	Bath	down.holes	Outlier	Spring	outliers.nobait	14	1	0.25	Trappingevent.1	2010-06-10	2010-06-25	0
Prior.Park	Prior.Park	B14	Cub	Male	Bath	down.holes	Main.Sett	Spring	outliers.nobait	14	83.88	58.54	Trappingevent.1	2010-06-10	2010-06-25	1
Prior.Park	Garden	B38	Adult	Female	Bath	down.holes	Outlier	Spring	outliers.nobait	14	1	0.25	Trappingevent.1	2010-06-11	2010-06-24	0
Prior.Park	Prior.Park	B37	Adult	Female	Bath	down.holes	Main.Sett	Spring	outliers.nobait	14	36.76	54.79	Trappingevent.1	2010-06-11	2010-06-24	1
Prior.Park	Prior.Park	B36	Cub	Female	Bath	down.holes	Main.Sett	Spring	outliers.nobait	14	92.45	78.65	Trappingevent.1	2010-06-11	2010-06-24	1
Prior.Park	Prior.Park	B39	Adult	Female	Bath	down.holes	Main.Sett	Spring	outliers.nobait	14	63.82	69.82	Trappingevent.1	2010-06-11	2010-06-24	1
Dock	Golf.Course	B40	Adult	Female	Bath	down.holes	Outlier	Spring	outliers.bait	29	2.69	2.27	Trappingevent.1	2010-06-11	2010-06-25	0
Easyjet	Easyjet	L17	Adult	Female	Langford	down.holes	Main.Sett	Spring	main.only	4	81.15	78.81	Trappingevent.1	2010-06-14	2010-06-28	1
Easyjet	Easyjet	L16	Adult	Male	Langford	down.holes	Main.Sett	Spring	main.only	4	90.87	90.94	Trappingevent.1	2010-06-14	2010-06-28	1
Long.Lane	Long.Lane	L11	Adult	Female	Langford	under.slabs	Main.Sett	Spring	outliers.bait	5	93.17	90.32	Trappingevent.1	2010-06-14	2010-06-28	1
Long.Lane	Old.Wall	L13	Adult	Male	Langford	under.slabs	Outlier	Spring	outliers.bait	5	94.1	88.3	Trappingevent.1	2010-06-14	2010-06-28	1
Mop	Scrubber	L6	Adult	Male	Langford	down.holes	Outlier	Spring	outliers.bait	7	112.88	111.67	Trappingevent.1	2010-06-14	2010-06-28	1
Mop	Mop	L9	Adult	Male	Langford	down.holes	Main.Sett	Spring	outliers.bait	7	77.53	80.57	Trappingevent.1	2010-06-14	2010-06-28	1
Mop	Mop	L8	Adult	Female	Langford	down.holes	Main.Sett	Spring	outliers.bait	7	78.54	73.97	Trappingevent.1	2010-06-14	2010-06-28	1
Mop	Scrubber	L5	Adult	Male	Langford	down.holes	Outlier	Spring	outliers.bait	7	97.12	99.71	Trappingevent.1	2010-06-14	2010-06-28	1
Swallow.Cliff	Swallow.Cliff	L3	Adult	Female	Langford	under.slabs	Main.Sett	Spring	main.only	5	96.36	97.17	Trappingevent.1	2010-06-14	2010-06-28	1
Swallow.Cliff	Swallow.Cliff	L4	Adult	Male	Langford	under.slabs	Main.Sett	Spring	main.only	5	118.15	132.23	Trappingevent.1	2010-06-14	2010-06-28	1
Swallow.Cliff	Swallow.Cliff	L2	Adult	Male	Langford	under.slabs	Main.Sett	Spring	main.only	5	118.28	116.45	Trappingevent.1	2010-06-14	2010-06-28	1
Easyjet	Easyjet	L15	Adult	Male	Langford	down.holes	Main.Sett	Spring	main.only	4	75.78	85.66	Trappingevent.1	2010-06-14	2010-06-29	1
Mop	Mop	L7	Adult	Male	Langford	down.holes	Main.Sett	Spring	outliers.bait	7	90.96	96.33	Trappingevent.1	2010-06-14	2010-06-29	1
Swallow.Cliff	Swallow.Cliff	L1	Adult	Female	Langford	under.slabs	Main.Sett	Spring	main.only	5	106.34	92.97	Trappingevent.1	2010-06-14	2010-06-29	1
Double.Decker	Double.Decker	L27	Adult	Female	Langford	under.slabs	Main.Sett	Spring	outliers.bait	1	56.64	54.59	Trappingevent.1	2010-06-16	2010-06-30	1
Lemonade	Lemonade	L24	Adult	Male	Langford	down.holes	Main.Sett	Spring	outliers.nobait	4	100.85	103.75	Trappingevent.1	2010-06-16	2010-06-30	1
Lemonade	Monster.Munch	L25	Adult	Male	Langford	down.holes	Main.Sett	Spring	outliers.nobait	4	70.52	69.21	Trappingevent.1	2010-06-16	2010-06-30	1
The.Mount	The.Mount	L22	Adult	Male	Langford	under.slabs	Main.Sett	Spring	main.only	7	82.25	102.71	Trappingevent.1	2010-06-16	2010-06-30	1
The.Mount	The.Mount	L20	Adult	Male	Langford	under.slabs	Main.Sett	Spring	main.only	7	60.13	50.36	Trappingevent.1	2010-06-16	2010-06-30	1
The.Mount	The.Mount	L19	Adult	Female	Langford	under.slabs	Main.Sett	Spring	main.only	7	94.69	96.04	Trappingevent.1	2010-06-16	2010-06-30	1
The.Mount	The.Mount	L23	Adult	Female	Langford	under.slabs	Main.Sett	Spring	main.only	7	81.38	82.91	Trappingevent.1	2010-06-16	2010-06-30	1
Tyntesfield	Tyntesfield	L28	Adult	Male	Langford	down.holes	Main.Sett	Spring	main.only	3	68.56	70.55	Trappingevent.1	2010-06-16	2010-06-30	1
Lemonade	Monster.Munch	L30	Adult	Male	Langford	down.holes	Main.Sett	Spring	outliers.nobait	4	96.42	92.4	Trappingevent.1	2010-06-17	2010-07-01	1
The.Mount	The.Mount	L31	Adult	Female	Langford	under.slabs	Main.Sett	Spring	main.only	7	11.42	11.67	Trappingevent.1	2010-06-17	2010-07-01	1
The.Mount	The.Mount	L32	Adult	Female	Langford	under.slabs	Main.Sett	Spring	main.only	7	54.14	48.47	Trappingevent.1	2010-06-17	2010-07-01	1
Tarlton	Tarlton	C19	Cub	Male	Cirencester	under.slabs	Main.Sett	Spring	main.only	6	32.75	NA	Trappingevent.2	2010-06-21	NA	1
Ten.Rides	Ten.Rides	C18	Cub	Female	Cirencester	down.holes	Main.Sett	Spring	main.only	7	72.12	NA	Trappingevent.2	2010-06-21	NA	1
Ten.Rides	Ten.Rides	C17	Adult	Male	Cirencester	down.holes	Main.Sett	Spring	main.only	7	29.36	NA	Trappingevent.2	2010-06-21	NA	1
Ten.Rides	Ten.Rides	C16	Cub	Female	Cirencester	down.holes	Main.Sett	Spring	main.only	7	72.35	NA	Trappingevent.2	2010-06-21	NA	1
Ten.Rides	Ten.Rides	C15	Cub	Male	Cirencester	down.holes	Main.Sett	Spring	main.only	7	67.16	NA	Trappingevent.2	2010-06-21	NA	1
Corner	Corner	B47	Adult	Female	Bath	under.slabs	Main.Sett	Spring	main.only	4	50.36	NA	Trappingevent.2	2010-06-22	NA	1
Corner	Corner	B48	Cub	Female	Bath	under.slabs	Main.Sett	Spring	main.only	4	72.51	NA	Trappingevent.2	2010-06-22	NA	1
Meadgate	Meadgate	B56	Adult	Male	Bath	down.holes	Main.Sett	Spring	main.only	2	31.04	NA	Trappingevent.2	2010-06-22	NA	1
Wilmington	Pen.Down	B50	Cub	Female	Bath	under.slabs	Outlier	Spring	outliers.bait	13	45.68	NA	Trappingevent.2	2010-06-22	NA	1
Wilmington	Pen.Down	B51	Adult	Female	Bath	under.slabs	Outlier	Spring	outliers.bait	13	0.25	NA	Trappingevent.2	2010-06-22	NA	0
Wilmington	Wilmington	B49	Cub	Male	Bath	under.slabs	Main.Sett	Spring	outliers.bait	13	41.42	NA	Trappingevent.2	2010-06-22	NA	1
Wilmington	Wilmington	B53	Adult	Male	Bath	under.slabs	Main.Sett	Spring	outliers.bait	13	51.77	NA	Trappingevent.2	2010-06-22	NA	1
Wilmington	Wilmington	B52	Adult	Female	Bath	under.slabs	Main.Sett	Spring	outliers.bait	13	55.06	NA	Trappingevent.2	2010-06-22	NA	1
Wyatt.Earp	Wyatt.Earp	B55	Cub	Female	Bath	under.slabs	Main.Sett	Spring	main.only	7	50.92	NA	Trappingevent.2	2010-06-22	NA	1
Wyatt.Earp	Wyatt.Earp	B54	Cub	Male	Bath	under.slabs	Main.Sett	Spring	main.only	7	43.77	NA	Trappingevent.2	2010-06-22	NA	1
Corner	Corner	B57	Adult	Female	Bath	under.slabs	Main.Sett	Spring	main.only	4	33.82	NA	Trappingevent.2	2010-06-23	NA	1
Meadgate	Meadgate	B62	Adult	Male	Bath	down.holes	Main.Sett	Spring	main.only	2	1.55	NA	Trappingevent.2	2010-06-23	NA	0
Wilmington	Wilmington	B58	Adult	Male	Bath	under.slabs	Main.Sett	Spring	outliers.bait	13	47.57	NA	Trappingevent.2	2010-06-23	NA	1
Wyatt.Earp	Wyatt.Earp	B61	Cub	Male	Bath	under.slabs	Main.Sett	Spring	main.only	7	44.37	NA	Trappingevent.2	2010-06-23	NA	1
Wyatt.Earp	Wyatt.Earp	B60	Cub	Female	Bath	under.slabs	Main.Sett	Spring	main.only	7	43.8	NA	Trappingevent.2	2010-06-23	NA	1
Wyatt.Earp	Wyatt.Earp	B59	Cub	Male	Bath	under.slabs	Main.Sett	Spring	main.only	7	41.34	NA	Trappingevent.2	2010-06-23	NA	1
Dock	Tee	B68	Adult	Male	Bath	down.holes	Outlier	Spring	outliers.bait	29	7.12	NA	Trappingevent.2	2010-06-24	NA	0
Dock	Club	B64	Cub	Male	Bath	down.holes	Outlier	Spring	outliers.bait	29	28.26	NA	Trappingevent.2	2010-06-24	NA	1
Dock	Club	B63	Adult	Female	Bath	down.holes	Outlier	Spring	outliers.bait	29	49.84	NA	Trappingevent.2	2010-06-24	NA	1
Dock	Dock	B67	Adult	Female	Bath	down.holes	Main.Sett	Spring	outliers.bait	29	29.35	NA	Trappingevent.2	2010-06-24	NA	1
Dock	Golf.Course	B66	Adult	Male	Bath	down.holes	Outlier	Spring	outliers.bait	29	3.61	NA	Trappingevent.2	2010-06-24	NA	0
Dock	Dock	B65	Cub	Female	Bath	down.holes	Main.Sett	Spring	outliers.bait	29	2.21	NA	Trappingevent.2	2010-06-24	NA	0
Hill.Fort	Hill.Fort	B72	Adult	Male	Bath	down.holes	Main.Sett	Spring	outliers.bait	8	45.71	NA	Trappingevent.2	2010-06-24	NA	1
Hill.Fort	Tower	B71	Adult	Female	Bath	down.holes	Outlier	Spring	outliers.bait	8	39.96	NA	Trappingevent.2	2010-06-24	NA	1
Prior.Park	Prior.Park	B70	Cub	Male	Bath	down.holes	Main.Sett	Spring	outliers.nobait	14	46.13	NA	Trappingevent.2	2010-06-24	NA	1
Prior.Park	Pond	B69	Adult	Male	Bath	down.holes	Outlier	Spring	outliers.nobait	14	5.44	NA	Trappingevent.2	2010-06-24	NA	0
Dock	Bathwick.Wood	B76	Adult	Female	Bath	down.holes	Outlier	Spring	outliers.bait	29	2.85	NA	Trappingevent.2	2010-06-25	NA	0
Dock	Tee	B78	Adult	Male	Bath	down.holes	Outlier	Spring	outliers.bait	29	46.15	NA	Trappingevent.2	2010-06-25	NA	1
Dock	Bathwick.Wood	B77	Adult	Male	Bath	down.holes	Outlier	Spring	outliers.bait	29	61.62	NA	Trappingevent.2	2010-06-25	NA	1
Hill.Fort	Tower	B73	Adult	Male	Bath	down.holes	Outlier	Spring	outliers.bait	8	68.28	NA	Trappingevent.2	2010-06-25	NA	1
Hill.Fort	Hill.Fort	B74	Cub	Male	Bath	down.holes	Main.Sett	Spring	outliers.bait	8	27.44	NA	Trappingevent.2	2010-06-25	NA	1
Prior.Park	Priory	B79	Cub	Male	Bath	down.holes	Outlier	Spring	outliers.nobait	14	0.25	NA	Trappingevent.2	2010-06-25	NA	0
Prior.Park	Prior.Park	B80	Adult	Female	Bath	down.holes	Main.Sett	Spring	outliers.nobait	14	45.92	NA	Trappingevent.2	2010-06-25	NA	1
Easyjet	Easyjet	L34	Adult	Female	Langford	down.holes	Main.Sett	Spring	main.only	4	94.39	NA	Trappingevent.2	2010-06-28	NA	1
Long.Lane	Old.Wall	L36	Adult	Male	Langford	under.slabs	Outlier	Spring	outliers.bait	5	0.25	NA	Trappingevent.2	2010-06-28	NA	0
Mop	Scrubber	L35	Adult	Female	Langford	down.holes	Outlier	Spring	outliers.bait	7	85.48	NA	Trappingevent.2	2010-06-28	NA	1
Cheddar	Cheddar	L53	Adult	Female	Langford	under.slabs	Main	Summer	outliers.bait	8	83.03	49.73	Trappingevent.1	2010-08-02	2010-08-16	1
Cheddar	Cheddar	L51	Adult	Male	Langford	under.slabs	Main	Summer	outliers.bait	8	69.93	40.1	Trappingevent.1	2010-08-02	2010-08-16	1
Cheddar	Cattle.Drink	L48	Adult	Female	Langford	under.slabs	Outlier	Summer	outliers.bait	8	50.93	23.43	Trappingevent.1	2010-08-02	2010-08-16	1
Cheddar	Cheddar	L52	Adult	Female	Langford	under.slabs	Main	Summer	outliers.bait	8	81.51	43.61	Trappingevent.1	2010-08-02	2010-08-16	1
Gruffy	Cavern	L45	Adult	Male	Langford	down.holes	Outlier	Summer	outliers.bait	7	51.72	33.8	Trappingevent.1	2010-08-02	2010-08-16	1
Overtown	Cranberry	C24	Adult	Female	Cirencester	under.slabs	Outlier	Summer	outliers.nobait	6	1	1	Trappingevent.1	2010-08-02	2010-08-16	0
Overtown	Overtown	C22	Adult	Female	Cirencester	under.slabs	Main	Summer	outliers.nobait	6	41.27	23.24	Trappingevent.1	2010-08-02	2010-08-16	1
Overtown	Cranberry	C25	Adult	Female	Cirencester	under.slabs	Outlier	Summer	outliers.nobait	6	43.48	32.25	Trappingevent.1	2010-08-02	2010-08-16	1
Overtown	Overtown	C21	Adult	Female	Cirencester	under.slabs	Main	Summer	outliers.nobait	6	27.17	20.74	Trappingevent.1	2010-08-02	2010-08-16	1
Rams.Cliff	Rams.Cliff	L42	Adult	Male	Langford	down.holes	Main	Summer	main.only	7	9.22	1	Trappingevent.1	2010-08-02	2010-08-16	0
Rams.Cliff	Rams.Cliff	L38	Adult	Female	Langford	down.holes	Main	Summer	main.only	7	73.98	43.75	Trappingevent.1	2010-08-02	2010-08-16	1
Rams.Cliff	Rams.Cliff	L37	Adult	Female	Langford	down.holes	Main	Summer	main.only	7	58.03	35.59	Trappingevent.1	2010-08-02	2010-08-16	1
Rams.Cliff	Rams.Cliff	L39	Adult	Female	Langford	down.holes	Main	Summer	main.only	7	52.61	38.28	Trappingevent.1	2010-08-02	2010-08-16	1
Rams.Cliff	Rams.Cliff	L41	Adult	Male	Langford	down.holes	Main	Summer	main.only	7	61.47	43.82	Trappingevent.1	2010-08-02	2010-08-16	1
Cheddar	Cheddar	L50	Adult	Male	Langford	under.slabs	Main	Summer	outliers.bait	8	95.18	61.4	Trappingevent.1	2010-08-02	2010-08-17	1
Overtown	Cranberry	C27	Adult	Male	Cirencester	under.slabs	Outlier	Summer	outliers.nobait	6	25.86	13.97	Trappingevent.1	2010-08-02	2010-08-17	1
Overtown	Cranberry	C23	Adult	Female	Cirencester	under.slabs	Outlier	Summer	outliers.nobait	6	8.65	5.18	Trappingevent.1	2010-08-02	2010-08-17	0
Rams.Cliff	Rams.Cliff	L40	Adult	Male	Langford	down.holes	Main	Summer	main.only	7	51.24	38.23	Trappingevent.1	2010-08-02	2010-08-17	1
Rough.Park	Rough.Park	C20	Adult	Male	Cirencester	down.holes	Main	Summer	main.only	3	118.46	73.49	Trappingevent.1	2010-08-02	2010-08-17	1
Gruffy	Gruffy	L44	Adult	Female	Langford	down.holes	Main	Summer	outliers.bait	7	69.44	42.82	Trappingevent.1	2010-08-03	2010-08-16	1
Cheddar	Cheddar	L54	Adult	Male	Langford	under.slabs	Main	Summer	outliers.bait	8	72.3	43.66	Trappingevent.1	2010-08-03	2010-08-17	1
Rams.Cliff	Rams.Cliff	L55	Adult	Male	Langford	down.holes	Main	Summer	main.only	7	70.13	1	Trappingevent.1	2010-08-03	2010-08-17	1
Bridleway	Bridleway	C40	Adult	Male	Cirencester	down.holes	Main	Summer	main.only	5	14.18	7.91	Trappingevent.1	2010-08-04	2010-08-16	1
Bridleway	Bridleway	C37	Adult	Female	Cirencester	down.holes	Main	Summer	main.only	5	48.83	33.81	Trappingevent.1	2010-08-04	2010-08-16	1
Bridleway	Bridleway	C38	Cub	Female	Cirencester	down.holes	Main	Summer	main.only	5	53.9	23.62	Trappingevent.1	2010-08-04	2010-08-17	1
Batcombe	Batcombe	L70	Adult	Female	Langford	under.slabs	Main	Summer	outliers.bait	12	1.79	1	Trappingevent.1	2010-08-04	2010-08-18	0
Batcombe	Batcombe	L63	Adult	Female	Langford	under.slabs	Main	Summer	outliers.bait	12	85.36	48.56	Trappingevent.1	2010-08-04	2010-08-18	1
Batcombe	Spike	L67	Adult	Male	Langford	under.slabs	Outlier	Summer	outliers.bait	12	1.01	1	Trappingevent.1	2010-08-04	2010-08-18	0
Batcombe	Carscliff	L65	Cub	Female	Langford	under.slabs	Outlier	Summer	outliers.bait	12	69.04	39.87	Trappingevent.1	2010-08-04	2010-08-18	1
Blackdown	Blackdown	L78	Adult	Female	Langford	under.slabs	Main	Summer	main.only	10	68.92	38.41	Trappingevent.1	2010-08-04	2010-08-18	1
Butlers	Butlers	C36	Adult	Female	Cirencester	down.holes	Main	Summer	main.only	5	98.04	64.36	Trappingevent.1	2010-08-04	2010-08-18	1
Butlers	Butlers	C34	Adult	Male	Cirencester	down.holes	Main	Summer	main.only	5	6.15	4.22	Trappingevent.1	2010-08-04	2010-08-18	0
Chivers	Chivers	L59	Adult	Female	Langford	under.slabs	main	Summer	main.only	9	37	18.2	Trappingevent.1	2010-08-04	2010-08-18	1
Chivers	Chivers	L61	Adult	Male	Langford	under.slabs	main	Summer	main.only	9	74.48	38.2	Trappingevent.1	2010-08-04	2010-08-18	1
Chivers	Chivers	L62	Adult	Male	Langford	under.slabs	main	Summer	main.only	9	80.32	41.35	Trappingevent.1	2010-08-04	2010-08-18	1
Chivers	Chivers	L58	Adult	Male	Langford	under.slabs	main	Summer	main.only	9	71.37	36	Trappingevent.1	2010-08-04	2010-08-18	1
Frith.Wood	Frith.Wood	C30	Adult	Female	Cirencester	under.slabs	Main	Summer	outliers.bait	5	130.19	97.54	Trappingevent.1	2010-08-04	2010-08-18	1
Frith.Wood	Frith.Wood	C33	Adult	Female	Cirencester	under.slabs	Main	Summer	outliers.bait	5	154.27	109.76	Trappingevent.1	2010-08-04	2010-08-18	1
Frith.Wood	Slad	C32	Adult	Male	Cirencester	under.slabs	Outlier	Summer	outliers.bait	5	119.59	84.12	Trappingevent.1	2010-08-04	2010-08-18	1
Sandy.Hill	Crook.Moor	C52	Adult	Female	Cirencester	down.holes	Outlier	Summer	outliers.nobait	17	1	1	Trappingevent.1	2010-08-04	2010-08-18	0
Sandy.Hill	Crook.Moor	C50	Adult	Female	Cirencester	down.holes	Outlier	Summer	outliers.nobait	17	1	1	Trappingevent.1	2010-08-04	2010-08-18	0
Sandy.Hill	Bowsen	C48	Adult	Female	Cirencester	down.holes	Outlier	Summer	outliers.nobait	17	1	1	Trappingevent.1	2010-08-04	2010-08-18	0
Sandy.Hill	Bowsen	C49	Adult	Male	Cirencester	down.holes	Outlier	Summer	outliers.nobait	17	1	1	Trappingevent.1	2010-08-04	2010-08-18	0
Sandy.Hill	Sandy.Hill	C42	Adult	Male	Cirencester	down.holes	Main	Summer	outliers.nobait	17	1	1	Trappingevent.1	2010-08-04	2010-08-18	0
Sandy.Hill	North.Field	C41	Adult	Female	Cirencester	down.holes	Outlier	Summer	outliers.nobait	17	54.83	39.55	Trappingevent.1	2010-08-04	2010-08-18	1
Sandy.Hill	Sandy.Hill	C44	Cub	Male	Cirencester	down.holes	Main	Summer	outliers.nobait	17	96.42	48.26	Trappingevent.1	2010-08-04	2010-08-18	1
Sandy.Hill	Crook.Moor	C51	Adult	Female	Cirencester	down.holes	Outlier	Summer	outliers.nobait	17	1	1	Trappingevent.1	2010-08-04	2010-08-18	0
Sandy.Hill	Sandy.Hill	C43	Cub	Female	Cirencester	down.holes	Main	Summer	outliers.nobait	17	99.47	54.45	Trappingevent.1	2010-08-04	2010-08-18	1
Snipe	Snipe	L75	Adult	Male	Langford	down.holes	Main	Summer	main.only	5	1	1	Trappingevent.1	2010-08-04	2010-08-18	0
Snipe	Snipe	L71	Adult	Male	Langford	down.holes	Main	Summer	main.only	5	47.31	25.41	Trappingevent.1	2010-08-04	2010-08-18	1
Snipe	Snipe	L73	Adult	Male	Langford	down.holes	Main	Summer	main.only	5	66.05	35.78	Trappingevent.1	2010-08-04	2010-08-18	1
Batcombe	Batcombe	L68	Adult	Male	Langford	under.slabs	Main	Summer	outliers.bait	12	39.98	24.26	Trappingevent.1	2010-08-04	2010-08-19	1
Butlers	Butlers	C35	Adult	Female	Cirencester	down.holes	Main	Summer	main.only	5	92.96	42.29	Trappingevent.1	2010-08-04	2010-08-19	1
Chivers	Chivers	L57	Adult	Male	Langford	under.slabs	main	Summer	main.only	9	57.48	25.96	Trappingevent.1	2010-08-04	2010-08-19	1
Sandy.Hill	Bowsen	C46	Cub	Male	Cirencester	down.holes	Outlier	Summer	outliers.nobait	17	1	1	Trappingevent.1	2010-08-04	2010-08-19	0
Butlers	Butlers	C53	Adult	Male	Cirencester	down.holes	Main	Summer	main.only	5	123.5	69.23	Trappingevent.1	2010-08-05	2010-08-18	1
Chivers	Chivers	L80	Adult	Female	Langford	under.slabs	main	Summer	main.only	9	23.4	14.11	Trappingevent.1	2010-08-05	2010-08-18	1
Frith.Wood	Frith.Wood	C29	Adult	Male	Cirencester	under.slabs	Main	Summer	outliers.bait	5	50.06	28.27	Trappingevent.1	2010-08-05	2010-08-18	1
Sandy.Hill	Bowsen	C57	Cub	Male	Cirencester	down.holes	Outlier	Summer	outliers.nobait	17	1	1	Trappingevent.1	2010-08-05	2010-08-18	0
Blackdown	Blackdown	L87	Adult	Male	Langford	under.slabs	Main	Summer	main.only	10	69.96	38.68	Trappingevent.1	2010-08-05	2010-08-19	1
Butlers	Butlers	C54	Adult	Female	Cirencester	down.holes	Main	Summer	main.only	5	47.88	19.01	Trappingevent.1	2010-08-05	2010-08-19	1
Dyrham.Park	Dyrham.Park	B92	Cub	Female	Bath	down.holes	Main	Summer	main.only	8	93.37	28.94	Trappingevent.1	2010-08-09	2010-08-24	1
Dyrham.Park	Dyrham.Park	B94	Cub	Male	Bath	down.holes	Main	Summer	main.only	8	94.8	26.81	Trappingevent.1	2010-08-09	2010-08-24	1
Dyrham.Park	Dyrham.Park	B91	Adult	Female	Bath	down.holes	Main	Summer	main.only	8	100.69	48.05	Trappingevent.1	2010-08-09	2010-08-24	1
Lodge.Road	Lodge.Road	B85	Adult	Female	Bath	under.slabs	Main	Summer	main.only	5	78.27	31.33	Trappingevent.1	2010-08-09	2010-08-24	1
Lodge.Road	Lodge.Road	B88	Adult	Female	Bath	under.slabs	Main	Summer	main.only	5	26.22	9	Trappingevent.1	2010-08-09	2010-08-24	1
Lodge.Road	Lodge.Road	B87	Adult	Female	Bath	under.slabs	Main	Summer	main.only	5	107.24	41.14	Trappingevent.1	2010-08-09	2010-08-24	1
Lodge.Road	Lodge.Road	B86	Adult	Male	Bath	under.slabs	Main	Summer	main.only	5	113.85	47.76	Trappingevent.1	2010-08-09	2010-08-25	1
Park.Wood	Park.Wood	B100	Cub	Male	Bath	under.slabs	Main	Summer	main.only	8	106.46	4.37	Trappingevent.1	2010-08-11	2010-08-24	1
Pillar.Lane	Pillar.Lane	B108	Adult	Male	Bath	down.holes	Main	Summer	main.only	2	93.86	35.49	Trappingevent.1	2010-08-12	2010-08-24	1
Cheddar	Cattle.Drink	L49	Adult	Male	Langford	under.slabs	Outlier	Summer	outliers.bait	8	77.04	NA	Trappingevent.1	2010-08-02	NA	1
Cheddar	Cheddar	L47	Adult	Female	Langford	under.slabs	Main	Summer	outliers.bait	8	51.17	NA	Trappingevent.1	2010-08-02	NA	1
Gruffy	Gruffy	L43	Adult	Male	Langford	down.holes	Main	Summer	outliers.bait	7	19.73	NA	Trappingevent.1	2010-08-02	NA	1
Gruffy	Cavern	L46	Adult	Male	Langford	down.holes	Outlier	Summer	outliers.bait	7	65.12	NA	Trappingevent.1	2010-08-02	NA	1
Rough.Park	Rough.Park	C26	Adult	Female	Cirencester	down.holes	Main	Summer	main.only	3	93.97	NA	Trappingevent.1	2010-08-02	NA	1
Shabbington	Shabbington	C28	Cub	Male	Cirencester	under.slabs	Main	Summer	main.only	1	1	NA	Trappingevent.1	2010-08-03	NA	0
Batcombe	Batcombe	L69	Adult	Female	Langford	under.slabs	Main	Summer	outliers.bait	12	73.5	NA	Trappingevent.1	2010-08-04	NA	1
Batcombe	Carscliff	L66	Cub	Female	Langford	under.slabs	Outlier	Summer	outliers.bait	12	54.17	NA	Trappingevent.1	2010-08-04	NA	1
Blackdown	Blackdown	L76	Cub	Male	Langford	under.slabs	Main	Summer	main.only	10	44.76	NA	Trappingevent.1	2010-08-04	NA	1
Blackdown	Blackdown	L79	Adult	Male	Langford	under.slabs	Main	Summer	main.only	10	18.79	NA	Trappingevent.1	2010-08-04	NA	1
Blackdown	Blackdown	L77	Adult	Male	Langford	under.slabs	Main	Summer	main.only	10	7.75	NA	Trappingevent.1	2010-08-04	NA	0
Bridleway	Bridleway	C39	Adult	Female	Cirencester	down.holes	Main	Summer	main.only	5	45.04	NA	Trappingevent.1	2010-08-04	NA	1
Chivers	Chivers	L56	Adult	Female	Langford	under.slabs	main	Summer	main.only	9	10.82	NA	Trappingevent.1	2010-08-04	NA	1
Chivers	Chivers	L60	Cub	Female	Langford	under.slabs	main	Summer	main.only	9	68.03	NA	Trappingevent.1	2010-08-04	NA	1
Sandy.Hill	Garmin	C45	Adult	Male	Cirencester	down.holes	Outlier	Summer	outliers.nobait	17	8.07	NA	Trappingevent.1	2010-08-04	NA	0
Sandy.Hill	Bowsen	C47	Adult	Female	Cirencester	down.holes	Outlier	Summer	outliers.nobait	17	1	NA	Trappingevent.1	2010-08-04	NA	0
Snipe	Snipe	L74	Cub	Female	Langford	down.holes	Main	Summer	main.only	5	95.41	NA	Trappingevent.1	2010-08-04	NA	1
Snipe	Snipe	L72	Adult	Female	Langford	down.holes	Main	Summer	main.only	5	61.44	NA	Trappingevent.1	2010-08-04	NA	1
Batcombe	Carscliff	L81	Adult	Male	Langford	under.slabs	Outlier	Summer	outliers.bait	12	67	NA	Trappingevent.1	2010-08-05	NA	1
Batcombe	Carscliff	L82	Adult	Male	Langford	under.slabs	Outlier	Summer	outliers.bait	12	57.33	NA	Trappingevent.1	2010-08-05	NA	1
Blackdown	Blackdown	L86	Adult	Female	Langford	under.slabs	Main	Summer	main.only	10	66.6	NA	Trappingevent.1	2010-08-05	NA	1
Frith.Wood	Slad	C31	Adult	Female	Cirencester	under.slabs	Outlier	Summer	outliers.bait	5	124.36	NA	Trappingevent.1	2010-08-05	NA	1
Sandy.Hill	Crook.Moor	C58	Adult	Female	Cirencester	down.holes	Outlier	Summer	outliers.nobait	17	1	NA	Trappingevent.1	2010-08-05	NA	0
Sandy.Hill	Crook.Moor	C55	Cub	Female	Cirencester	down.holes	Outlier	Summer	outliers.nobait	17	1	NA	Trappingevent.1	2010-08-05	NA	0
Sandy.Hill	Sandy.Hill	C56	Cub	Male	Cirencester	down.holes	Main	Summer	outliers.nobait	17	96.91	NA	Trappingevent.1	2010-08-05	NA	1
Dyrham.Park	Dyrham.Park	B90	Adult	Female	Bath	down.holes	Main	Summer	main.only	8	94.1	NA	Trappingevent.1	2010-08-09	NA	1
Dyrham.Park	Dyrham.Park	B93	Cub	Female	Bath	down.holes	Main	Summer	main.only	8	79.27	NA	Trappingevent.1	2010-08-09	NA	1
Lodge.Road	Lodge.Road	B89	Cub	Female	Bath	under.slabs	Main	Summer	main.only	5	92.93	NA	Trappingevent.1	2010-08-09	NA	1
Nursery	Nursery	B83	Adult	Female	Bath	down.holes	Main	Summer	main.only	4	95.93	NA	Trappingevent.1	2010-08-09	NA	1
Nursery	Nursery	B81	Adult	Female	Bath	down.holes	Main	Summer	main.only	4	78.82	NA	Trappingevent.1	2010-08-09	NA	1
Nursery	Nursery	B84	Adult	Female	Bath	down.holes	Main	Summer	main.only	4	99.06	NA	Trappingevent.1	2010-08-09	NA	1
Nursery	Nursery	B82	Adult	Male	Bath	down.holes	Main	Summer	main.only	4	85.85	NA	Trappingevent.1	2010-08-09	NA	1
Thorn	Thorn	B97	Adult	Male	Bath	under.slabs	Main	Summer	main.only	3	101.07	NA	Trappingevent.1	2010-08-09	NA	1
Thorn	Thorn	B96	Cub	Female	Bath	under.slabs	Main	Summer	main.only	3	80.74	NA	Trappingevent.1	2010-08-09	NA	1
Thorn	Thorn	B95	Adult	Female	Bath	under.slabs	Main	Summer	main.only	3	86.11	NA	Trappingevent.1	2010-08-09	NA	1
Dyrham.Park	Dyrham.Park	B98	Cub	Male	Bath	down.holes	Main	Summer	main.only	8	106.79	NA	Trappingevent.1	2010-08-10	NA	1
Dyrham.Park	Dyrham.Park	B99	Cub	Female	Bath	down.holes	Main	Summer	main.only	8	96.33	NA	Trappingevent.1	2010-08-10	NA	1
Park.Wood	Park.Wood	B103	Cub	Female	Bath	under.slabs	Main	Summer	main.only	8	90.9	NA	Trappingevent.1	2010-08-11	NA	1
Park.Wood	Park.Wood	B101	Cub	Female	Bath	under.slabs	Main	Summer	main.only	8	37.43	NA	Trappingevent.1	2010-08-11	NA	1
Park.Wood	Park.Wood	B102	Adult	Female	Bath	under.slabs	Main	Summer	main.only	8	64.92	NA	Trappingevent.1	2010-08-11	NA	1
Pillar.Lane	Pillar.Lane	B104	Adult	Male	Bath	down.holes	Main	Summer	main.only	2	115.84	NA	Trappingevent.1	2010-08-11	NA	1
Batch.Farm	Batch.Farm	B105	Adult	Female	Bath	down.holes	Main	Summer	main.only	1	123.93	NA	Trappingevent.1	2010-08-12	NA	1
Park.Wood	Park.Wood	B107	Cub	Female	Bath	under.slabs	Main	Summer	main.only	8	93.15	NA	Trappingevent.1	2010-08-12	NA	1
Park.Wood	Park.Wood	B106	Adult	Female	Bath	under.slabs	Main	Summer	main.only	8	59.74	NA	Trappingevent.1	2010-08-12	NA	1
Gruffy	Gruffy	L89	Cub	Female	Langford	down.holes	Main	Summer	outliers.bait	7	63.6	NA	Trappingevent.2	2010-08-16	NA	1
Gruffy	Cavern	L88	Adult	Female	Langford	down.holes	Outlier	Summer	outliers.bait	7	34.43	NA	Trappingevent.2	2010-08-16	NA	1
Rough.Park	Rough.Park	C59	Adult	Male	Cirencester	down.holes	Main	Summer	main.only	3	74.71	NA	Trappingevent.2	2010-08-16	NA	1
Bridleway	Bridleway	C60	Adult	Female	Cirencester	down.holes	Main	Summer	main.only	5	26.67	NA	Trappingevent.2	2010-08-17	NA	1
Gruffy	Gruffy	L90	Adult	Female	Langford	down.holes	Main	Summer	outliers.bait	7	41.41	NA	Trappingevent.2	2010-08-17	NA	1
Batcombe	Carscliff	L93	Cub	Male	Langford	under.slabs	Outlier	Summer	outliers.bait	12	1	NA	Trappingevent.2	2010-08-18	NA	0
Batcombe	Carscliff	L92	Cub	Female	Langford	under.slabs	Outlier	Summer	outliers.bait	12	10.57	NA	Trappingevent.2	2010-08-18	NA	1
Blackdown	Blackdown	L95	Cub	Male	Langford	under.slabs	Main	Summer	main.only	10	3.19	NA	Trappingevent.2	2010-08-18	NA	0
Blackdown	Blackdown	L96	Adult	Male	Langford	under.slabs	Main	Summer	main.only	10	1	NA	Trappingevent.2	2010-08-18	NA	0
Blackdown	Blackdown	L94	Cub	Female	Langford	under.slabs	Main	Summer	main.only	10	1	NA	Trappingevent.2	2010-08-18	NA	0
Chivers	Chivers	L91	Cub	Male	Langford	under.slabs	main	Summer	main.only	9	1	NA	Trappingevent.2	2010-08-18	NA	0
Batcombe	Carscliff	L83	Adult	Female	Langford	under.slabs	Outlier	Summer	outliers.bait	12	1	NA	Trappingevent.2	2010-08-19	NA	0
Blackdown	Blackdown	L97	Adult	Female	Langford	under.slabs	Main	Summer	main.only	10	18.06	NA	Trappingevent.2	2010-08-19	NA	1
Sandy.Hill	Bowsen	C61	Cub	Male	Cirencester	down.holes	Outlier	Summer	outliers.nobait	17	37.04	NA	Trappingevent.2	2010-08-19	NA	1
Dyrham.Park	Dyrham.Park	B109	Cub	Male	Bath	down.holes	Main	Summer	main.only	8	16.13	NA	Trappingevent.2	2010-08-24	NA	1
Park.Wood	Park.Wood	B111	Cub	Female	Bath	under.slabs	Main	Summer	main.only	8	1	NA	Trappingevent.2	2010-08-24	NA	0
Park.Wood	Park.Wood	B110	Cub	Female	Bath	under.slabs	Main	Summer	main.only	8	10.91	NA	Trappingevent.2	2010-08-24	NA	1
